# Supplementary material for: Discovery of Novel Human Constitutive Androstane Receptor Agonists with the Imidazo[1,2-a]pyridine Structure
Source: J Med Chem. 2023 Feb 9;66(4):2422–56. doi: 10.1021/acs.jmedchem.2c01140 (PMC10017030; doi:10.1021/acs.jmedchem.2c01140)
Supplement: Supplementary file 2 — jm2c01140_si_002.csv [file jm2c01140_si_002.csv]

	Compound_ID,SMILES
1	ClC1=CC=C(CON=CC2=C(C3=CC=C(Cl)C=C3)N=C4SC=CN42)C=C1Cl
2	ClC(C=C1)=CC=C1C2=C(C3=CN(CC4=CC=C(Cl)C(Cl)=C4)N=N3)N5C=CSC5=N2
3	ClC(C=C1)=CC=C1C2=C(C3=CN(CC4=CC=C(Cl)C(Cl)=C4)N=N3)N5C=CC=CC5=N2
12g	ClC(C(Cl)=C1)=CC=C1C2=C(C3=CN(CC4=CC=C(Cl)C(Cl)=C4)N=N3)N5C=CSC5=N2
13b	CC(C=C1)=CC=C1C2=C(C3=CN(CC4=CC=C(Cl)C(Cl)=C4)N=N3)N5C=CC=CC5=N2
13c	CCC(C=C1)=CC=C1C2=C(C3=CN(CC4=CC(Cl)=C(Cl)C=C4)N=N3)N5C=CC=CC5=N2
13d	FC(C=C1)=CC=C1C2=C(C3=CN(CC4=CC(Cl)=C(Cl)C=C4)N=N3)N5C=CC=CC5=N2
13e	ClC(C(Cl)=C1)=CC=C1CN2N=NC(C3=C(C4=CC=C(C(F)(F)F)C=C4)N=C5N3C=CC=C5)=C2
13f	ClC(C=C1Cl)=CC=C1C2=C(C3=CN(CC4=CC=C(Cl)C(Cl)=C4)N=N3)N5C=CC=CC5=N2
13g	ClC(C(Cl)=C1)=CC=C1C2=C(C3=CN(CC4=CC=C(Cl)C(Cl)=C4)N=N3)N5C=CC=CC5=N2
13h	ClC(C=C1)=C(Cl)C=C1CN2N=NC(C3=C(C4=CC=C(C#N)C=C4)N=C5N3C=CC=C5)=C2
13i	ClC(C=C1)=C(Cl)C=C1CN2N=NC(C3=C(C4=CC=C(OC)C=C4)N=C5N3C=CC=C5)=C2
14a	ClC(C=C1)=CC=C1C2=C(C3=CN(CC4=CC=C(Cl)C=C4)N=N3)N5C=CSC5=N2
14b	COC1=C(OC)C=CC(CN(N=N2)C=C2C3=C(C4=CC=C(Cl)C=C4)N=C5N3C=CS5)=C1
14c	ClC(C=C1)=CC=C1C2=C(C3=CN(CC4=CC=C(OC)C=C4)N=N3)N5C=CSC5=N2
14d	ClC(C=C1)=CC=C1C2=C(C3=CN(CC4=CC=CC=C4)N=N3)N5C=CSC5=N2
14e	ClC(C=C1)=CC=C1C2=C(C3=CN(CC4=NC=CC=C4)N=N3)N5C=CSC5=N2
14f	ClC(C=C1)=CC=C1C2=C(C3=CN(CC4=CC=C(C#N)C=C4)N=N3)N5C=CSC5=N2
15a	ClC(C=C1)=CC=C1C2=C(C3=CN(CC4=CC=C(Cl)C=C4)N=N3)N5C=CC=CC5=N2
15b	ClC(C=C1)=CC=C1C2=C(C3=CN(CC4=CC=C(OC)C(OC)=C4)N=N3)N5C=CC=CC5=N2
15c	ClC(C=C1)=CC=C1C2=C(C3=CN(CC4=CC=C(OC)C=C4)N=N3)N5C=CC=CC5=N2
15d	ClC(C=C1)=CC=C1C2=C(C3=CN(CC4=CC=CC=C4)N=N3)N5C=CC=CC5=N2
15e	ClC(C=C1)=CC=C1C2=C(C3=CN(CC4=CC=CC=N4)N=N3)N5C=CC=CC5=N2
15f	ClC(C=C1)=CC=C1C2=C(C3=CN(CC4=CC=C(C#N)C=C4)N=N3)N5C=CC=CC5=N2
15g	ClC(C=C1)=CC=C1C2=C(C3=CN(CC4=CC=C(SC)C=C4)N=N3)N5C=CC=CC5=N2
15h	ClC(C=C1)=CC=C1C2=C(C3=CN(C(C)C4=CC=CC=C4)N=N3)N5C=CC=CC5=N2
15i	ClC(C=C1)=CC=C1C2=C(C3=CN(CC4=CC=C(S(=O)(C)=O)C=C4)N=N3)N5C=CC=CC5=N2
15j	ClC(C=C1)=CC=C1C2=C(C3=CN(CC4=CC=C(S(=O)(N5CCCC5)=O)C=C4)N=N3)N6C=CC=CC6=N2
15k	ClC(C=C1)=CC=C1C2=C(C3=CN(CC4=CC=C([N+]([O-])=O)C=C4)N=N3)N5C=CC=CC5=N2
15l	ClC(C=C1)=CC=C1C2=C(C3=CN(CC4=CC=C(N)C=C4)N=N3)N5C=CC=CC5=N2
15m	ClC(C=C1)=CC=C1C2=C(C3=CN(CC4=CC=C(NC(C)=O)C=C4)N=N3)N5C=CC=CC5=N2
16A	ClC(C=C1)=CC=C1C2=C(C3=NC(CC4=CC=C(Cl)C(Cl)=C4)=NO3)N5C=CSC5=N2
16B	ClC(C=C1)=CC=C1C2=C(C3=NC(CC4=CC=C(Cl)C(Cl)=C4)=NO3)N5C=CC=CC5=N2
17	ClC(C=C1)=CC=C1C2=C(C3=NN=C(CC4=CC(Cl)=C(Cl)C=C4)O3)N5C=CC=CC5=N2
18	ClC(C=C1)=CC=C1C2=C(C3=NN=C(CC4=CC(Cl)=C(Cl)C=C4)S3)N5C=CC=CC5=N2
19A	ClC(C=C1)=CC=C1C2=C(C3=CSC(CC4=CC=C(Cl)C(Cl)=C4)=N3)N5C=CSC5=N2
19B	ClC(C=C1)=CC=C1C2=C(C3=CSC(CC4=CC=C(Cl)C(Cl)=C4)=N3)N5C=CC=CC5=N2
20	ClC(C=C1)=CC=C1C2=C(C3=CC(CC4=CC=CC=C4)=NO3)N5C=CC=CC5=N2
21	ClC(C=C1)=CC=C1C2=C(C3=CC=CN3CC4=CC=C(Cl)C(Cl)=C4)N5C=CC=CC5=N2
22	ClC(C=C1)=CC=C1C2=C(C3=CN(CC4=CC=C(Cl)C(Cl)=C4)N=C3)N5C=CC=CC5=N2
23	ClC(C=C1)=CC=C1C2=C(C3=CN(C4=CC=C(Cl)C(Cl)=C4)N=N3)N5C=CC=CC5=N2
24	ClC(C=C1)=CC=C1C2=C(C3=CN(CCC4=CC=C(Cl)C(Cl)=C4)N=N3)N5C=CC=CC5=N2
34	ClC(C=C1)=CC=C1C2=C(C3=CNN=N3)N4C=CC=CC4=N2
37	ClC(C=C1)=CC=C1C2=C(C3=CN(CC4=CC(C(OC)=O)=C(Cl)C=C4)N=N3)N5C=CC=CC5=N2
38	ClC(C=C1)=CC=C1C2=C(C3=CN(CC4=CC(C(O)=O)=C(Cl)C=C4)N=N3)N5C=CC=CC5=N2
39	ClC(C=C1)=CC=C1C2=C(C3=CN(CC4=CC(C(N)=O)=C(Cl)C=C4)N=N3)N5C=CC=CC5=N2
39HCl	ClC(C=C1)=CC=C1C2=C(C3=CN(CC4=CC(C(N)=O)=C(Cl)C=C4)N=N3)N5C=CC=CC5=[NH+]2.[Cl-]
40	ClC(C=C1)=CC=C1C2=C(C3=CN(CC4=CC(C(NC)=O)=C(Cl)C=C4)N=N3)N5C=CC=CC5=N2
41	ClC(C=C1)=CC=C1C2=C(C3=CN(CC4=CC(C(N(C)C)=O)=C(Cl)C=C4)N=N3)N5C=CC=CC5=N2
42	ClC(C=C1)=CC=C1C2=C(C3=CN(CC4=CC(C(N(C)OC)=O)=C(Cl)C=C4)N=N3)N5C=CC=CC5=N2
43	ClC(C=C1)=CC=C1C2=C(C3=CN(CC4=CC(C(C)=O)=C(Cl)C=C4)N=N3)N5C=CC=CC5=N2
44	ClC(C=C1)=CC=C1C2=C(C3=CN(CC4=CC(C(CC)=O)=C(Cl)C=C4)N=N3)N5C=CC=CC5=N2
45	ClC(C=C1)=CC=C1C2=C(C3=CN(CC4=CC(C=O)=C(Cl)C=C4)N=N3)N5C=CC=CC5=N2
46	ClC(C=C1)=CC=C1C2=C(C3=CN(CC4=CC(/C=N/O)=C(Cl)C=C4)N=N3)N5C=CC=CC5=N2
47	ClC(C=C1)=CC=C1C2=C(C3=CN(CC4=CC(CO)=C(Cl)C=C4)N=N3)N5C=CC=CC5=N2
48	ClC(C=C1)=CC=C1C2=C(C3=CN(CC4=CC(COC)=C(Cl)C=C4)N=N3)N5C=CC=CC5=N2
49	ClC(C=C1)=CC=C1C2=C(C3=CN(CC4=CC([N+]([O-])=O)=C(Cl)C=C4)N=N3)N5C=CC=CC5=N2
50	ClC(C=C1)=CC=C1C2=C(C3=CN(CC4=CC(N)=C(Cl)C=C4)N=N3)N5C=CC=CC5=N2
51	ClC(C=C1)=CC=C1C2=C(C3=CN(CC4=CC(NC(C)=O)=C(Cl)C=C4)N=N3)N5C=CC=CC5=N2
55	ClC(C=C1)=CC=C1C2=C(C3=CC=C(CC4=CC=CC=C4)C=C3)N5C=CC=CC5=N2
56	ClC(C=C1)=CC=C1C2=C(C3=CN=C(CC4=CC=CC=C4)C=C3)N5C=CC=CC5=N2
60	ClC(C=C1)=CC=C1C2=C(C3=CN=C(NC4=CC=C(Cl)C(C(N)=O)=C4)C=C3)N5C=CC=CC5=N2
61	ClC(C=C1)=CC=C1C2=C(C3=CN=C(OC4=CC=C(Cl)C(C(N)=O)=C4)C=C3)N5C=CC=CC5=N2
